# Supplementary material for: Particle-Bound Mercury Characterization in the Central Italian Herbarium of the Natural History Museum of the University of Florence (Italy)
Source: Toxics. 2021 Jun 15;9(6):141. doi: 10.3390/toxics9060141 (PMC8232298; doi:10.3390/toxics9060141)
Supplement: Supplementary file 1 [file toxics-09-00141-s001.zip]

Archive with 1 entries (1 files):
- toxics-1232586-supplementary.pdf
